# Supplementary material for: Positive Impacts of Aphanizomenon Flos Aquae Extract on Obesity-Related Dysmetabolism in Mice with Diet-Induced Obesity
Source: Cells. 2023 Nov 25;12(23):2706. doi: 10.3390/cells12232706 (PMC10705513; doi:10.3390/cells12232706)
Supplement: Supplementary file 1 [file cells-12-02706-s001.zip]

Archive with 1 entries (1 files):
- cells-2619038-supplementary.pdf
